# Supplementary material for: A cost analysis of Machado-Joseph’s disease (MJD)
Source: PLoS One. 2024 Sep 6;19(9):e0307885. doi: 10.1371/journal.pone.0307885 (PMC11379189; doi:10.1371/journal.pone.0307885)
Supplement: S1 File — (XLSX) [file pone.0307885.s001.xlsx]

## Sheet:  Data_pat
id	q20	q21	dist_capital	q24	q25	q26	q29	q30	q43	q45	q46	q47	q48	q49	q52	q53	q54	q56	q59	q60	q61	q62	q63	q64	q65	q66	q67	q68	duration (q21 - q30)	telephone interview (0 = no; 1 = yes)
1	0	63	25	4	2	2	4	45	2	NA	2	NA	2	NA	NA	NA	1	6	Domestic	1045	57	1	1	Retirement	990	1	Bread seller	200	18	0			At the	50		45.8716
2	0	56	10	3	1	0	8	38	1	1045	1	349.5	2	NA	NA	NA	1	6	machine operator	1045	38	1	1	Sickness benefit	1500	2	NA	NA	18	0			Yes	59		54.1284
3	1	56	174	4	2	3	15	45	2	NA	2	NA	2	NA	NA	NA	1	3	general services	1045	55	4	2	NA	NA	2	NA	NA	11	0
4	0	35	25	6	2	2	2	27	1	349.5	2	NA	2	NA	NA	NA	1	3	Administrative Assistant	1970	30	4	1	Retirement	2650	2	NA	NA	8	0
5	1	48	0	7	3	1	4	43	1	0	1	449.5	2	NA	NA	NA	1	3	physical education teacher	5000	45	4	1	Retirement	1200	2	NA	NA	5	0
6	0	59	55	6	2	2	10	42	1	0	1	449.5	2	NA	NA	NA	1	3	winner	1045	45	4	1	Retirement	1045	2	NA	NA	17	0
7	1	71	0	7	2	3	2	48	1	0	1	40	2	NA	NA	NA	1	6	engineer	4700	50	4	1	Retirement	1070	2	NA	NA	23	0
8	0	58	0	3	4	3	8	49	1	0	1	74.5	2	NA	NA	NA	1	6	caregiver	1200	48	4	1	Husband's death pension	2200	2	NA	NA	9	0
9	0	54	12	6	2	2	10	46	1	1499.5	1	449.5	2	NA	NA	NA	1	6	businesswoman	1200	46	4	2	NA	NA	1	Family store	5000	8	0
10	1	47	379	5	2	1	12	28	1	174.5	1	1499.5	2	NA	NA	NA	1	6	farmer	5000	35	4	1	INSS benefit (banked)	1045	1	Rent	1250	19	0
11	1	39	274	4	2	3	5	35	1	0	2	NA	2	NA	NA	NA	1	3	graphics printer	3300	37	4	1	INSS benefit (banked)	2440	2	NA	NA	4	0
12	1	39	37	7	3	0	7	28	1	549.5	1	25.5	2	NA	NA	NA	1	3	Electronics technician	2000	28	1	1	Retirement	2800	1	Father's pension	1700	11	0
13	0	60	0	7	2	2	5	40	1	649.5	1	249.5	2	NA	NA	NA	1	3	Banking	4800	52	2	2	NA	NA	1	Businesswoman	8000	20	0
14	0	67	25	5	2	4	12	55	2	NA	1	449.5	2	NA	NA	NA	1	3	Daycare Attendant	1045	56	4	1	Retirement	2400	2	NA	NA	12	0
15	1	35	19	3	2	2	16	25	2	NA	1	124.5	2	NA	NA	NA	1	4	General Services/Works	160	29	1	1	Retirement	1600	2	NA	NA	10	0
16	0	69	37	6	4	3	10	50	1	400	2	NA	2	NA	NA	NA	1	6	Clerk	1045	22	5	1	Retirement	1045	1	Pension for husband's death	2090	19	0
17	0	46	22	5	2	2	0	40	1	349.5	2	NA	2	NA	NA	NA	1	6	Dressmaker	1045	28	5	2	NA	NA	2	NA	NA	6	0
18	0	33	346	3	2	1	3	18	1	80	1	174.5	2	NA	NA	NA	1	6	Farmer	1045	23	4	1	Retirement	1240	2	NA	NA	15	0
19	1	57	22	6	1	1	3	50	2	NA	2	NA	1	5	businessperson	2000	NA	NA	NA	NA	NA	NA	2	NA	NA	2	NA	NA	7	0
20	0	44	0	7	3	1	3	35	2	NA	1	25.5	1	4	teacher	3500	NA	NA	NA	NA	NA	NA	2	NA	NA	2	NA	NA	9	0
21	1	79	0	7	2	2	10	61	1	23	1	23	2	NA	NA	NA	1	5	Attorney	150000	75	2	1	Retirement	3500	1	Rent	60000	18	0
22	1	49	210	5	2	3	8	41	2	NA	1	74.5	2	NA	NA	NA	1	3	Vigilant	2612.5	47	4	1	Retirement	2612.5	1	Agriculture	250	8	0
23	0	53	32	6	2	2	4	35	2	NA	1	749.5	2	NA	NA	NA	1	3	General Services/Works	1045	43	4	1	Retirement	1306.25	2	NA	NA	18	0
24	1	53	486	7	3	3	3	45	1	1499.5	1	349.5	2	NA	NA	NA	1	6	Realtor	15675	49	1	1	Retirement	3200	2	NA	NA	8	0
25	0	42	22	6	3	1	4	32	1	0	1	74.5	2	NA	NA	NA	1	3	Sales Promoter	1200	37	4	1	Retirement	1500	2	NA	NA	10	0
26	0	33	0	6	1	0	4	29	1	0	1	549.5	2	NA	NA	NA	1	3	Surgical Instrumentator	3800	30	4	1	Retirement	2115	2	NA	NA	4	0
27	1	33	0	5	2	2	5	25	1	174.5	2	NA	1	3	concierge	1500	NA	NA	NA	NA	NA	NA	2	NA	NA	2	NA	NA	8	0
28	1	38	10	6	2	1	10	30	1	0	1	74.5	2	NA	NA	NA	1	3	Driver	1500	33	4	1	Retirement	1900	2	NA	NA	8	0
29	0	59	323	7	1	2	15	58	1	749.5	1	249.5	2	NA	NA	NA	1	4	Nurse	2800	58	4	1	Retirement	2800	2	NA	NA	1	0
30	0	28	55	7	2	1	4	24	1	449.5	1	349.5	1	4	school assistant	1300	NA	NA	NA	NA	NA	NA	2	NA	NA	2	NA	NA	4	0
31	0	41	10	7	1	4	6	35	2	NA	2	NA	2	NA	NA	NA	1	3	Telemarketing attendant	622	37	4	1	Retirement	1045	1	Alimony	3000	6	0
32	1	36	0	5	3	3	0	27	1	74.5	1	174.5	2	NA	NA	NA	1	1	Assembler	1045	30	4	1	Retirement	2009	2	NA	NA	9	0
33	1	30	32	5	3	1	7	26	1	434	1	174.5	2	NA	NA	NA	1	3	Driver	2200	29	4	1	INSS benefit (banked)	1600	2	NA	NA	4	0
34	0	44	0	5	1	1	3	41	1	0	2	NA	2	NA	NA	NA	1	3	Early Childhood Educator	1000	39	4	1	Retirement	1045	2	NA	NA	3	0
35	1	53	0	3	3	1	5	40	2	NA	2	NA	2	NA	NA	NA	1	3	Driver	3000	40	4	1	Retirement	2600	2	NA	NA	13	0
36	0	54	286	6	2	0	6	46	1	124.5	1	74.5	2	NA	NA	NA	1	3	Domestic	1370	54	5	2	NA	NA	2	NA	NA	8	1
37	0	38	19	6	1	3	5	30	1	0	1	25.5	2	NA	NA	NA	2	NA	NA	NA	NA	NA	1	Retirement	998	2	NA	NA	8	1
38	0	53	525	4	4	3	3	42	1	240	1	25.5	2	NA	NA	NA	1	3	Cook	1045	38	5	1	Retirement	1045	1	Retirement death of husband	1045	11	0
39	0	35	37	3	2	2	5	30	2	NA	1	25.5	2	NA	NA	NA	1	3	Shoe Reviewer	1300	30	5	1	Retirement	1138	2	NA	NA	5	0
40	1	46	32	6	2	2	4	35	1	124.5	1	749.5	2	NA	NA	NA	1	1	Truck Driver	1200	35	4	1	Retirement	1950	2	NA	NA	11	0
41	0	40	12	7	1	2	10	19	1	349.5	1	349.5	2	NA	NA	NA	1	4	Nursing assistant	1500	32	4	1	Retirement	1800	2	NA	NA	21	1
42	1	49	0	4	2	1	0	40	1	949.5	2	NA	2	NA	NA	NA	1	6	Camera Installer and Doorman	3500	48	4	1	INSS benefit (banked)	1350	2	NA	NA	9	1
43	0	53	10	7	2	1	15	40	1	0	1	74.5	2	NA	NA	NA	1	4	Administrative agent	5000	47	4	1	Retirement	5400	2	NA	NA	13	1
44	1	34	0	6	2	1	14	30	2	NA	2	NA	2	NA	NA	NA	1	6	Aluminum Squadron Assistant	1500	33	4	1	Retirement	1045	1	Merchant	4000	4	1
45	1	50	57	6	2	1	15	46	1	549.5	2	NA	2	NA	NA	NA	1	3	Seller	3800	49	5	2	NA	NA	2	NA	NA	4	1
46	0	40	263	4	1	3	6	36	1	0	1	174.5	1	3	cleaning assistant	1200	NA	NA	NA	NA	NA	NA	2	NA	NA	2	NA	NA	4	1
47	1	21	229	4	1	0	10	14	2	NA	2	NA	2	NA	NA	NA	1	6	Newspaper delivery boy	80	17	4	2	NA	NA	2	NA	NA	7	1
48	0	57	368	3	2	1	5	50	1	349.5	2	NA	2	NA	NA	NA	1	3	Room maid	1200	54	4	1	Retirement	2100	2	NA	NA	7	1
49	0	47	73	3	3	1	7	29	1	174.5	1	74.5	2	NA	NA	NA	1	6	Caregiver	400	31	4	1	Retirement	1045	2	NA	NA	18	1
50	1	30	37	6	1	0	4	20	2	NA	2	NA	2	NA	NA	NA	1	3	Sales Assistant	1100	27	4	1	Retirement	1461	1	Seller	800	10	1
51	1	60	0	6	2	2	4	50	2	NA	2	NA	2	NA	NA	NA	1	3	Consortium Seller	1000	51	4	1	Retirement	1600	2	NA	NA	10	1
52	1	57	0	3	2	2	2	47	1	25.5	1	249.5	2	NA	NA	NA	1	3	Store Supervisor	1200	47	4	1	Retirement	2400	2	NA	NA	10	1
53	0	57	65	4	2	3	10	47	2	NA	1	349.5	2	NA	NA	NA	1	6	Winner	1045	56	4	2	NA	NA	2	NA	NA	10	0
54	0	57	371	4	2	2	10	48	1	0	1	124.5	2	NA	NA	NA	1	3	Domestic	1045	40	5	2	NA	NA	2	NA	NA	9	1
55	0	36	383	3	1	1	6	22	1	0	2	NA	2	NA	NA	NA	1	3	General Services	1045	28	4	1	Retirement	1306.25	2	NA	NA	14	1
56	1	43	283	6	2	2	1	31	1	0	1	124.5	2	NA	NA	NA	1	3	Chapista	1045	35	4	1	Retirement	1045	2	NA	NA	12	1
57	1	52	24	3	3	4	10	36	1	249.5	1	124.5	2	NA	NA	NA	1	3	General Services Assistant	1045	45	4	1	Retirement	1306.25	2	NA	NA	16	0
58	1	42	12	4	1	1	5	30	1	249.5	1	449.5	2	NA	NA	NA	1	3	Driver	1600	33	4	1	Retirement	2200	2	NA	NA	12	1
59	0	59	0	7	3	2	7	26	2	NA	2	NA	2	NA	NA	NA	1	4	Teacher	6000	56	4	1	Retirement	6000	2	NA	NA	33	1
60	1	42	20	5	2	3	0	23	1	0	1	349.5	2	NA	NA	NA	1	6	Truck Driver	1100	36	4	1	Retirement	2500	2	NA	NA	19	0
61	1	31	0	5	1	1	7	28	1	25.5	2	NA	2	NA	NA	NA	1	6	Motoboy and Taxi Driver	3000	30	4	1	Retirement	1150	2	NA	NA	3	1
62	0	39	22	6	2	2	10	36	1	649.5	2	NA	2	NA	NA	NA	1	4	Nursing technique	3500	37	4	1	Retirement	2800	2	NA	NA	3	1
63	1	34	283	6	1	1	2	29	1	124.5	1	124.5	2	NA	NA	NA	1	6	Bricklayer's Assistant	1500	32	4	1	INSS benefit (banked)	1000	2	NA	NA	5	1
64	1	63	275	3	2	3	2	40	2	NA	1	249.5	2	NA	NA	NA	1	6	Driver	2090	38	4	1	Retirement	1045	2	NA	NA	23	1
65	0	37	37	6	2	0	2	25	1	23	2	NA	2	NA	NA	NA	1	3	Administrative Assistant	1045	30	4	1	Retirement	1092	2	NA	NA	12	1
66	0	41	32	6	3	2	3	22	1	1499.5	2	NA	2	NA	NA	NA	1	3	Cleaning assistant	1045	20	4	1	INSS benefit (banked)	1045	2	NA	NA	19	1
67	0	47	0	7	2	2	5	38	1	0	2	NA	2	NA	NA	NA	1	6	Businesswoman	4000	46	4	1	INSS benefit (banked)	3026	1	Rent	2800	9	1
68	0	64	25	4	2	5	6	52	2	NA	1	549.5	2	NA	NA	NA	1	3	Supermarket cashier	1045	30	5	1	INSS benefit (banked)	1045	2	NA	NA	12	1
69	0	50	10	6	2	2	10	40	2	NA	1	349.5	2	NA	NA	NA	1	6	Domestic	200	44	4	2	NA	NA	2	NA	NA	10	1
70	1	44	24	4	3	1	3	36	2	NA	2	NA	2	NA	NA	NA	1	3	Construction	1567.5	35	4	1	Retirement	1203	2	NA	NA	8	1
71	0	16	55	5	1	0	0	12	1	1000	1	349.5	2	NA	NA	NA	1	6	Office Assistant	0	NA	NA	2	NA	NA	2	NA	NA	4	1
72	1	48	371	4	1	1	5	38	1	0	1	25.5	2	NA	NA	NA	1	6	Field/Farming	1567.5	22	1	1	Retirement	1045	2	NA	NA	10	1
73	0	30	371	3	1	2	3	22	1	0	2	NA	2	NA	NA	NA	1	3	Nanny	840	22	5	2	NA	NA	2	NA	NA	8	1
74	0	57	32	3	2	1	2	50	1	249.5	1	349.5	2	NA	NA	NA	1	3	Day laborer	269	52	4	1	Retirement	1005	2	NA	NA	7	1
75	0	38	433	3	2	2	10	25	1	124.5	2	NA	2	NA	NA	NA	1	6	Domestic	1000	25	4	1	Retirement	1306.25	2	NA	NA	13	1
76	1	47	55	6	1	0	7	43	1	749.5	1	25.5	2	NA	NA	NA	1	4	Water Treatment Agent	3670	42	4	1	Retirement	3290	1	Help from Friends and Family	290	4	0
77	1	52	0	4	1	9	1	40	2	NA	1	124.5	2	NA	NA	NA	1	6	Greengrocer	1300	43	4	1	INSS benefit (banked)	1000	2	NA	NA	12	1
78	1	50	22	7	1	1	10	40	2	NA	2	NA	2	NA	NA	NA	1	5	Realtor	25000	48	5	1	Retirement	1300	2	NA	NA	10	1
79	0	47	55	3	3	4	9	36	2	NA	1	124.5	2	NA	NA	NA	1	3	Heel painter, shoe sole	1567.5	32	4	1	Retirement	1045	2	NA	NA	11	1
80	0	38	109	6	2	0	3	27	1	74.5	1	124.5	2	NA	NA	NA	1	3	General Services Assistant	522.5	35	4	1	INSS benefit (banked)	1045	2	NA	NA	11	1
81	0	45	25	7	3	0	15	41	1	2499.5	1	349.5	2	NA	NA	NA	1	4	Teacher	3500	44	4	1	INSS benefit (banked)	3500	2	NA	NA	4	1
82	0	40	10	6	2	1	3	33	1	74.5	1	174.5	2	NA	NA	NA	1	3	Store Manager	1200	36	4	1	Retirement	1400	2	NA	NA	7	0
83	0	55	85	3	2	1	11	50	1	249.5	1	349.5	2	NA	NA	NA	1	3	Dressmaker	1567.5	44	4	1	Retirement	1500	2	NA	NA	5	1
84	1	43	10	4	2	1	2	35	1	1660	1	74.5	2	NA	NA	NA	1	3	Butcher	1567.5	40	1	1	Retirement	1790	2	NA	NA	8	1
85	1	66	0	5	2	2	1	45	1	74.5	2	NA	2	NA	NA	NA	1	3	Concrete foreman	3100	43	2	1	Retirement	3100	2	NA	NA	21	1
86	0	29	335	5	2	1	3	24	1	0	1	25.5	2	NA	NA	NA	1	3	Product Inspector	1045	25	4	2	NA	NA	2	NA	NA	5	1
87	1	37	259	7	1	0	3	30	1	174.5	2	NA	1	3	analyst	4000	NA	NA	AT	NA	NA	NA	2	NA	NA	2	NA	NA	7	0
88	0	43	0	6	2	0	1	30	1	25.5	1	449.5	2	NA	NA	NA	1	4	Nursing technique	700	31	4	1	Retirement	1045	2	NA	NA	13	1
89	0	46	10	6	1	1	7	35	1	96	1	249.5	2	NA	NA	NA	1	4	Officer/Clerk	2600	46	4	1	Retirement	2600	2	NA	NA	11	1
90	1	62	12	3	3	3	1	54	1	960	1	249.5	2	NA	NA	NA	1	6	Trade Representative	4702.5	54	4	1	Retirement	1045	2	NA	NA	8	1
91	0	52	0	6	2	1	1	26	1	480	1	174.5	2	NA	NA	NA	1	3	Secretary	1700	48	5	1	Retirement	1700	1	Types MRI reports	1100	26	0
92	1	37	0	5	2	0	1	27	1	249.5	1	549.5	2	NA	NA	NA	1	3	Flight dispatcher	3000	32	4	1	Retirement	2600	2	NA	NA	10	0
93	0	32	10	7	2	1	5	31	1	25.5	2	NA	1	3	teacher	1750	NA	NA	NA	NA	NA	NA	2	NA	NA	2	NA	NA	1	0
94	0	54	25	2	2	3	10	34	2	NA	1	449.5	2	NA	NA	NA	1	3	Domestic	1567.5	49	4	1	INSS benefit (banked)	1045	2	NA	NA	20	1
95	0	57	0	7	1	0	6	44	1	2499.5	1	749.5	2	NA	NA	NA	1	4	Nursing technique	2500	48	4	1	Retirement	3500	1	Private retirement	3200	13	1
96	0	45	0	3	2	5	6	38	2	NA	1	249.5	2	NA	NA	NA	1	3	General Services	522.5	39	4	1	Retirement	1045	2	NA	NA	7	1
97	0	52	10	7	2	2	2	40	1	249.5	1	124.5	2	NA	NA	NA	1	3	Financial assistant	2090	35	5	1	Retirement	2090	2	NA	NA	12	1
98	0	43	283	3	3	1	2	39	1	249.5	1	249.5	2	NA	NA	NA	2	NA	NA	NA	NA	NA	1	Retirement	1000	2	NA	NA	4	1
99	1	30	10	4	3	1	10	29	2	NA	2	NA	1	6	homemade on site	1600	NA	NA	NA	NA	NA	NA	2	NA	NA	2	NA	NA	1	1
100	1	41	71	4	2	2	20	33	2	NA	1	249.5	2	NA	NA	NA	1	3	Metallurgical Toolmaker	2500	33	4	1	Retirement	1700	1	Self-employed work in metallurgy	1000	8	1
101	1	55	0	6	2	0	4	50	1	0	1	124.5	2	NA	NA	NA	1	3	Driver	1200	53	4	1	Retirement	2000	2	NA	NA	5	1
102	0	51	0	7	2	2	4	45	2	NA	1	74.5	1	4	director of secretariNA (judiciary)	12000	NA	NA	NA	NA	NA	NA	2	NA	NA	2	NA	NA	6	1
103	1	56	100	6	4	9	9	51	2	NA	1	249.5	2	NA	NA	NA	1	6	General Services	7315	52	4	1	Retirement	1045	1	Pension deceased wife	1045	5	1
104	1	27	10	5	1	1	2	18	2	NA	2	NA	2	NA	NA	NA	1	3	Hydraulic	1300	23	4	1	Retirement	1200	2	NA	NA	9	1
105	0	41	371	6	1	1	10	35	1	0	1	25.5	2	NA	NA	NA	1	3	Caregiver	1200	35	4	1	Retirement	1045	2	NA	NA	6	1
106	0	58	263	2	1	6	9	40	1	0	1	124.5	2	NA	NA	NA	1	3	Caregiver	1045	47	4	1	Retirement	1200	2	NA	NA	18	1
107	1	29	255	7	1	0	2	23	1	349.5	1	124.5	1	3	service analyst	1670	NA	NA	NA	NA	NA	NA	2	NA	NA	1	Investor	200	6	0
108	1	31	0	6	1	0	4	17	1	2499.5	1	249.5	2	NA	NA	NA	1	3	Business	1045	21	2	1	Retirement	1040	2	NA	NA	14	0
109	0	53	25	6	2	0	3	40	1	2499.5	1	349.5	2	NA	NA	NA	1	3	Electronics Quality Instructor	1500	46	5	1	Retirement	1800	2	NA	NA	13	0

## Sheet:  t-test for means_pat
	woman age	act man		N family members have already had DMJ Woman	N family members have already had DMJ Man			Duration of female DMJ	Duration of male JDM			Rehabilitation and transportation expenses for women	Rehabilitation and transportation expenses			Woman medication expenses	Man medication expenses			Female worker's income	Male worker income			Age stopped working woman	Age stopped working man			Value of the women's social security benefit	Value of the male social security benefit			Retirement value for women	Retirement value for man				Rehabilitation and transport (general)	Medicines (general)	Rehabilitation and transport (workers)	Rehabilitation and transportation (non-workers)	Medicines (workers)	Medicines (non-workers)
	63	56		4	15			18	11			1045	174.5			349.5	449.5			3500	2000			57	55			1500	1045			990	1200			Woman	605.59	255.74	237.5	630.13	156	265.48
	56	48		8	4			18	5			349.5	549.5			449.5	40			1300	1500			38	45			2200	2440			2650	1070	Average Benefit + Retirement		Man	519.33	249.23	232.83	562.3	124.5	253.53
	35	71		2	2			8	23			1499.5	23			74.5	1499.5			1200	4000			30	50			1045	1600			1045	2800	Woman	1773.76
	59	47		10	12			17	19			649.5	1499.5			449.5	25.5			1750	1600			45	35			3026	1350			2400	1600	Man	1774.67			Woman	12.2581	35.5252	8.05161	14.9671
	58	39		8	5			9	4			400	174.5			249.5	124.5		excluded from analysis	12000	1670			48	37			1045	1000			1045	3500					Man	10.8092	31.6848	5.77994	14.286
	54	39		10	7			8	11			349.5	74.5			449.5	23							46	28			1045	1000			1240	2612.5
	60	35		5	16			20	10			80	434			174.5	74.5							52	29			3500				1306.25	3200
	67	57		12	3			12	7			749.5	124.5			25.5	349.5							56	75			1045				1500	1900
	69	79		10	10			19	18			449.5	949.5			749.5	74.5							22	47							2115	2009
	46	49		0	8			6	8			124.5	549.5			74.5	174.5							28	49							2800	2600
	33	53		3	3			15	8			240	25.5			549.5	174.5							23	33							1045	1950
	44	33		3	5			9	8			349.5	249.5			249.5	749.5							43	30							1045	1045
	53	38		4	10			18	8			349.5	249.5			349.5	249.5							37	29							998	1461
	42	36		4	0			10	9			174.5	25.5			74.5	124.5							30	40							1045	1600
	33	30		4	7			4	4			649.5	124.5			25.5	124.5							58	35							1138	2400
	59	53		15	5			1	13			23	749.5			25.5	449.5							37	48							1800	1045
	28	46		4	4			4	11			1499.5	1660			25.5	349.5							39	33							5400	1306.25
	41	49		6	0			6	9			1000	74.5			349.5	124.5							54	49							2100	2200
	44	34		3	14			3	4			249.5	174.5			74.5	249.5							38	17							1045	2500
	54	50		6	15			8	4			124.5	960			174.5	25.5							30	27							1306.25	1150
	38	21		5	10			8	7			74.5	249.5			74.5	25.5							32	51							6000	1045
	53	30		3	4			11	10			2499.5	349.5			349.5	124.5							47	47							2800	1203
	35	60		5	4			5	10			74.5	2499.5			124.5	74.5							54	35							1092	1045
	40	57		10	2			21	10			249.5				549.5	249.5							31	45							1005	3290
	53	43		15	1			13	12			25.5				349.5	549.5							56	33							1306.25	1300
	40	52		6	10			4	16			96				349.5	249.5							40	36							1045	1790
	57	42		5	5			7	12			480				349.5	124.5							28	30							1400	3100
	47	42		7	0			18	19			25.5				124.5	249.5							56	32							1500	1045
	57	31		10	7			10	3			2499.5				124.5	124.5							37	38							1045	2600
	57	34		10	2			9	5			249.5				349.5	249.5							30	35							2600	1700
	36	63		6	2			14	23			249.5				174.5								20	22							1700	2000
	59	44		7	3			33	8			2499.5				349.5								46	42							3500	1045
	39	48		10	5			3	10			605.594	519.326			25.5								30	43							1045	1200
	37	47		2	7			12	4			729.092	627.761			449.5								44	48							2090	1040
	41	52		3	1			19	12							249.5								22	40							1000
	47	50		5	10			9	10			t-test: two samples assuming equivalent variances				174.5								52	43							1045
	64	43		6	2			12	8							449.5								25	54							1200
	50	66		10	1			10	21				Rehabilitation and transportation expenses for women	Rehabilitation and transportation expenses		749.5								32	32							1800
	16	37		0	3			4	7			Average	605.594	519.326		249.5								35	33
	30	62		3	1			8	8			Standard deviation	729.092	627.761		124.5								44	53
	57	37		2	1			7	10			Variance	531575	394084		249.5								36	52
	38	30		10	10			13	1			Comments	32	23		74.5								44	23
	47	41		9	20			11	8			Pooled variance	474503			25.5								25	21
	38	55		3	4			11	5			Mean difference hypothesis	0			124.5								31
	45	56		15	9			4	5			gl	53			349.5								46
	40	27		3	2			7	9			Stat t	0.458127			255.744	249.233							48
	55	29		11	2			5	6			P(T<=t) one-tailed	0.324367			188.516	291.294							49
	29	31		3	4			5	14			one-tailed critical t	1.67412											48
	43			1				13				P(T<=t) two-tailed	0.648734			t-test: two samples assuming equivalent variances								39
	46			7				11				two-tailed critical t	2.00575											35
	52			1				26									Woman medication expenses	Man medication expenses						35
	32			5				1								Average	255.744	249.233						47
	54			10				20								Standard deviation	188.516	291.294						46
	57			6				13								Variance	35538.1	84852.4
	45			6				7				Rehabilitation and transportation expenses woman (works)	Rehabilitation and transportation expenses man (works)			Comments	45	30
	52			2				12				449.5	174.5			Pooled variance	55128.7
	43			2				4				25.5	174.5			Mean difference hypothesis	0
	51			4				6					349.5			gl	73
	41			10				6				237.5	232.833			Stat t	0.117653
	58			9				18				299.813	101.036			P(T<=t) one-tailed	0.453333
	53			3				13								one-tailed critical t	1.666
average	47.0492	45.25		6.08197	5.77083			10.7541	9.72917			t-test: two samples assuming equivalent variances				P(T<=t) two-tailed	0.906666			1937.5	2154			39.6415	39.0465			1800.75	1405.83			1768.07	1839.76
standard deviation	10.7942	12.3383		3.72064	4.79024			6.30253	5.14777							two-tailed critical t	1.993			1068.78	1048.85			10.4184	11.2461			994.497	560.343			1143.88	768.727
													Rehabilitation and transportation expenses woman (works)	Rehabilitation and transportation expenses man (works)
t-test: two samples assuming equivalent variances				t-test: two samples assuming equivalent variances				t-test: two samples assuming equivalent variances				Average	237.5	232.833						t-test: two samples assuming equivalent variances				t-test: two samples assuming equivalent variances				t-test: two samples assuming equivalent variances				t-test: two samples assuming equivalent variances
												Variance	89888	10208.3
	Woman age	Man age			N family members have already had female DMJ	N family members have had DMJ man			Duration of female DMJ	Duration of male JDM		Standard deviation	299.813	101.036		Medication expenses woman (works)	Medication expenses man (works)				Female worker's income	Male worker income			Age stopped working woman	Age stopped working man			Value of the women's social security benefit	Value of the male social security benefit			Retirement value for women	Retirement value for man
Average	47.0492	45.25		Average	6.08197	5.77083		Average	10.7541	9.72917		Comments	2	3		25.5	124.5			Average	1937.5	2154		Average	39.6415	39.0465		Average	1800.75	1405.83		Average	1768.07	1839.76
Standard deviation	10.7942	12.3383		Standard deviation	3.72064	4.79024		Standard deviation	6.30253	5.14777		Pooled variance	36768.2			349.5				Standard deviation	1068.78	1048.85		Standard deviation	10.4184	11.2461		Standard deviation	994.497	560.343		Standard deviation	1143.88	768.727
Variance	116.514	152.234		Variance	13.8432	22.9464		Variance	39.7219	26.4996		Mean difference hypothesis	0			174.5				Variance	1.14229e+06	1100080		Variance	108.542	126.474		Variance	989024	313984		Variance	1.30846e+06	590941
Comments	61	48		Comments	61	48		Comments	61	48		gl	3			74.5				Comments	4	5		Comments	53	43		Comments	8	6		Comments	38	34
Pooled variance	132.204			Pooled variance	17.8418			Pooled variance	33.9139			Stat t	0.0266601			156	124.5			Pooled variance	1.11817e+06			Pooled variance	116.554			Pooled variance	707758			Pooled variance	970203
Mean difference hypothesis	0			Mean difference hypothesis	0			Mean difference hypothesis	0			P(T<=t) one-tailed	0.490203			143.128	#DIV/0!			Mean difference hypothesis	0			Mean difference hypothesis	0			Mean difference hypothesis	0			Mean difference hypothesis	0
gl	107			gl	107			gl	107			one-tailed critical t	2.35336							gl	7			gl	94			gl	12			gl	70
Stat t	0.811006			Stat t	0.381769			Stat t	0.912175			P(T<=t) two-tailed	0.980405			t-test: two samples assuming equivalent variances				Stat t	-0.305209			Stat t	0.268527			Stat t	0.8692			Stat t	-0.308292
P(T<=t) one-tailed	0.209581			P(T<=t) one-tailed	0.351695			P(T<=t) one-tailed	0.181864			two-tailed critical t	3.18245							P(T<=t) one-tailed	0.384541			P(T<=t) one-tailed	0.394441			P(T<=t) one-tailed	0.200894			P(T<=t) one-tailed	0.379388
one-tailed critical t	1.65922			one-tailed critical t	1.65922			one-tailed critical t	1.65922								Medication expenses woman (works)	Medication expenses man (works)		one-tailed critical t	1.89458			one-tailed critical t	1.66123			one-tailed critical t	1.78229			one-tailed critical t	1.66691
P(T<=t) two-tailed	0.419162			P(T<=t) two-tailed	0.70339			P(T<=t) two-tailed	0.363727			Rehabilitation and transportation expenses woman (does not work)	Rehabilitation and transportation expenses man (does not work)			Average	156	124.5		P(T<=t) two-tailed	0.769082			P(T<=t) two-tailed	0.788882			P(T<=t) two-tailed	0.401789			P(T<=t) two-tailed	0.758776
two-tailed critical t	1.98238			two-tailed critical t	1.98238			two-tailed critical t	1.98238			1045	174.5			Variance	20485.7	#DIV/0!		two-tailed critical t	2.36462			two-tailed critical t	1.98552			two-tailed critical t	2.17881			two-tailed critical t	1.99444
												349.5	549.5			Standard deviation	143.128	#DIV/0!
												1499.5	23			Comments	4	1
												649.5	1499.5			Pooled variance	#VALUE!
												400	74.5			Mean difference hypothesis	0
												349.5	434			gl	3
												80	124.5			Stat t	#VALUE!
												749.5	949.5			P(T<=t) one-tailed	#VALUE!
												124.5	549.5			one-tailed critical t	2.35336
												240	25.5			P(T<=t) two-tailed	#VALUE!
												349.5	249.5			two-tailed critical t	3.18245
												349.5	249.5
												174.5	25.5			Medication expenses woman (does not work)	Medication expenses man (does not work)
												649.5	124.5			349.5	449.5
												23	749.5			449.5	40
												1499.5	1660			74.5	1499.5
												1000	74.5			449.5	25.5
												249.5	960			249.5	124.5
												124.5	249.5			449.5	23
												74.5	2499.5			174.5	74.5
												2499.5				749.5	349.5
												74.5				74.5	74.5
												249.5				549.5	174.5
												25.5				249.5	174.5
												96				74.5	749.5
												480				25.5	249.5
												2499.5				25.5	124.5
												249.5				25.5	124.5
												249.5				349.5	449.5
												2499.5				74.5	349.5
												630.133	562.3			74.5	124.5
												745.096	663.573			349.5	249.5
																124.5	25.5
												t-test: two samples assuming equivalent variances				549.5	25.5
																349.5	124.5
													Rehabilitation and transportation expenses woman (does not work)	Rehabilitation and transportation expenses man (does not work)		349.5	74.5
												Average	630.133	562.3		349.5	249.5
												Variance	555168	440330		124.5	549.5
												Standard deviation	745.096	663.573		124.5	249.5
												Comments	30	20		349.5	124.5
												Pooled variance	509711			174.5	249.5
												Mean difference hypothesis	0			349.5	249.5
												gl	48			25.5
												Stat t	0.329133			449.5
												P(T<=t) one-tailed	0.371743			249.5
												one-tailed critical t	1.67722			174.5
												P(T<=t) two-tailed	0.743487			449.5
												two-tailed critical t	2.01063			749.5
																249.5
																124.5
																249.5
																25.5
																124.5
																349.5
																265.476	253.534
																190.954	295.479
																t-test: two samples assuming equivalent variances
																	Medication expenses woman (does not work)	Medication expenses man (does not work)
																Average	265.476	253.534
																Variance	36463.5	87308
																Standard deviation	190.954	295.479
																Comments	41	29
																Pooled variance	57399.5
																Mean difference hypothesis	0
																gl	68
																Stat t	0.205416
																P(T<=t) one-tailed	0.418931
																one-tailed critical t	1.66757
																P(T<=t) two-tailed	0.837861
																two-tailed critical t	1.99547

## Sheet:  cost analysis_pat
	Female worker's income	Male worker income				Value of the women's social security benefit	Value of the male social security benefit			Retirement value for women	Retirement value for man				Rehabilitation and Transportation (general)	Medications (general)	Rehabilitation and Transportation (workers)	Rehabilitation and Transportation (non workers)	Medications (workers)	Medications (non workers)
	3500	2000				1500	1045			990	1200			women	605.59	255.74	237.5	630.13	156	265.48
	1300	1500				2200	2440			2650	1070	Average Benefit + Retirement		Men	519.33	249.23	232.83	562.3	124.5	253.53
	1200	4000				1045	1600			1045	2800	Woman	1773.76
	1750	1600				3026	1350			2400	1600	Man	1774.67			Woman	12.2581	35.5252	8.05161	14.9671
excluded from analysis	12000	1670				1045	1000			1045	3500					Man	10.8092	31.6848	5.77994	14.286
						1045	1000			1240	2612.5
						3500				1306.25	3200
						1045				1500	1900
	1937.5	2154				1800.75	1405.83			2115	2009
	1068.78	1048.85				994.497	560.343			2800	2600
										1045	1950
	t-test: two samples assuming equivalent variances					t-test: two samples assuming equivalent variances				1045	1045
										998	1461
		Female worker's income	Male worker income				Value of the women's social security benefit	Value of the male social security benefit		1045	1600
	Average	1937.5	2154			Average	1800.75	1405.83		1138	2400
	Standard deviation	1068.78	1048.85			Standard deviation	994.497	560.343		1800	1045
	Variance	1.14229e+06	1100080			Variance	989024	313984		5400	1306.25
	Comments	4	5			Comments	8	6		2100	2200
	Pooled variance	1.11817e+06				Pooled variance	707758			1045	2500
	Mean difference hypothesis	0				Mean difference hypothesis	0			1306.25	1150
	gl	7				gl	12			6000	1045
	Stat t	-0.305209				Stat t	0.8692			2800	1203
	P(T<=t) one-tailed	0.384541				P(T<=t) one-tailed	0.200894			1092	1045
	one-tailed critical t	1.89458				one-tailed critical t	1.78229			1005	3290
	P(T<=t) two-tailed	0.769082				P(T<=t) two-tailed	0.401789			1306.25	1300
	two-tailed critical t	2.36462				two-tailed critical t	2.17881			1045	1790
										1400	3100
										1500	1045
										1045	2600
										2600	1700
										1700	2000
										3500	1045
										1045	1200
										2090	1040
										1000
										1045
										1200
										1800
										1768.07	1839.76
										1143.88	768.727
										t-test: two samples assuming equivalent variances
											Retirement value for women	Retirement value for man
										Average	1768.07	1839.76
										Standard deviation	1143.88	768.727
										Variance	1.30846e+06	590941
										Comments	38	34
										Pooled variance	970203
										Mean difference hypothesis	0
										gl	70
										Stat t	-0.308292
										P(T<=t) one-tailed	0.379388
										one-tailed critical t	1.66691
										P(T<=t) two-tailed	0.758776
										two-tailed critical t	1.99444

## Sheet:  costs_pat
		REHABILITATION COST			MEDICATION COST			RETIREMENT			BENEFIT		Annual Direct Costs	Total cost 2020	% of total costs 2020	Total per patient 2020	% of total costs (per patient) 2020	Total cost in 2038 3%	Total per patient in 2038 3%	Total cost in 2038 4%	Total per patient in 2038 4%	Total cost in 2038 6%	Total per patient in 2038 6%	Total cost in 2038 10%	Total per patient in 2038 10%							Patients who still work								Comparison between those who still work with CAGED data (Available at: https://www.salario.com.br/)							Profession	Average salary in RS (POA) in professions that are the same or similar to those patients who no longer remain in the job market
		1045			349.5			1200			1500		Rehabilitation and transportation	375882	62.2622	6834.22	69.229	220791	4014.38	185546	3373.56	131688	2394.33	67605.7	1229.19							Monthly Salary	Daily workload	Week hours	Monthly hours	Hourly rate	Lost day		Office	Monthly Salary	Daily workload	Week hours	Monthly hours	Hourly rate	Lost day		Butcher	1460.64
		549.5			449.5			2800			2200		Medicines and/or diapers	227826	37.7378	3037.68	30.771	133824	1784.32	112461	1499.48	79817.4	1064.23	40976.5	546.353							2000	12	60	300	6.66667	80		Owner infood services	2609.82	8.8	44	220	11.8628	104.393		Attorney	3429.64
		649.5			74.5			1600			2440		Total	603708		9871.9		354615	5798.7	298007	4873.05	211505	3458.56	108582	1775.55							3500	8	40	200	17.5	140		Early years teacher (POA)	2653.39	4.4	22	110	24.1217	106.136		Administrative agent	2000.42
		349.5			25.5			1900			1600																					1500	12	60	300	5	60		Concierge	1355.2	8.6	43	215	6.30326	54.208		AnalystAgent of Water Treatment	2388.95
		174.5			249.5			2800			1350		Annual Indirect Costs																			1300	7	35	175	7.42857	52		Administrative assistant	1675	8.8	44	220	7.61364	67		Farmer (I used Brazil)	1355.51
		749.5			124.5			1045			1000		Retirement	1556862	84.9957	21623.1	52.3772	914492	12701.3	768511	10673.8	545437	7575.51	280015	3889.1							1200	8	40	200	6	48		Cleaning assistant	1133.85	8.2	41	205	5.53098	45.354		Sales Assistant	1606.22
		449.5			25.5			1045			1000		Social security benefit	274092	14.9638	19578	47.4234	161000	11500	135300	9664.25	96026.4	6859.03	49297.9	3521.28							4000	6	30	150	26.6667	160		Administrative Analyst (POA -São Sepé)	3787.45	8.4	42	210	18.0355	151.498		AssistantAssistant Financial	2067.56
		434			74.5			1045			1045		Missed workday/appointment	740.8	0.0404434	82.31	0.199378	435.142	48.3485	365.68	40.6305	259.535	28.8368	133.239	14.8042							1750	4	20	100	17.5	70		Early years teacher (Viamão)	2257.92	5.8	29	145	15.5719	90.3168		Daycare AttendantNursery	1739.42
		124.5			249.5			1045			3500		Total	1.83169e+06		41283.4		1.07593e+06	24249.6	904176	20378.6	641723	14463.4	329446	7425.18							1600	8	40	200	8	64		Homemade (note: in the sample without a signed document)	1311.25	8.4	42	210	6.24405	52.45		Attendant CentralTelemarketing	1248.03
		949.5			349.5			6000			3026																					1670	8	40	200	8.35	66.8		Administrative analyst (Caçapava do Sul)	4224.03	8.8	44	220	19.2001	168.961		Administrative Assistant	1533
		549.5			174.5			1150			1045																					Average	8.11111			TOTAL	740.8			Average	7.8			TOTAL	840.316		Nursing assistant	2412.5
		174.5			74.5			1045			1045																									PER PATIENT	82.3111							PER PATIENT	93.3685		Office Assistant	1533
		25.5			174.5			1400			1045																																				Cleaning assistant	1133.85
		124.5			74.5			1700			1045																																				Bricklayer's Assistant	1291.58
		74.5			349.5			1700																																							General Services Assistant	1245.13
		2499.5			124.5			1045		TOTAL	274092		Annual Direct Costs	Total cost 2020	% of total costs 2020	Total per patient 2020	% of total costs (per patient) 2020	Total cost in 2041 3%	Total per patient in 2041 3%	Total cost in 2041 4%	Total per patient in 2041 4%	Total cost in 2041 6%	Total per patient in 2041 6%	Total cost in 2041 10%	Total per patient in 2041 10%						DELETED	12000	8	40	200	60	480										Aluminum Squadron AssistantAluminum Locksmith	1524.17
		74.5			349.5			990		PER PATIENT	19578		Rehabilitation and transportation	375882	62.2622	6834.22	69.229	202055	3673.73	164950	2999.09	110568	2010.32	50793.1	923.512																						Nanny	1407.79
		174.5			25.5			2650					Medicines and/or diapers	227826	37.7378	3037.68	30.771	122468	1632.9	99977.7	1333.04	67016.2	893.55	30786.3	410.483																						Clerk	1504.86
		480			124.5			3500					Total	603708		9871.9		324523	5306.63	264927	4332.12	177584	2903.87	81579.4	1334																						BankingBanking Product Analyst	4655.81
		25.5			124.5			2115																																							Supermarket cashier	1308.84
		349.5			349.5			2600					Annual Indirect Costs																																		Room maidfrom Hotel	2457.38
		349.5			174.5			1138					Retirement	1556862	84.9957	21623.1	52.3772	836890	11623.5	683203	9488.93	457959	6360.55	210380	2921.94																						Truck Driver	1981.24
		23			25.5			1203					Social security benefit	274092	14.9638	19578	47.4234	147338	10524.1	120281	8591.48	80625.6	5758.97	37038.2	2645.59																						Weeder Field/Farming	1354.38
		249.5			174.5			1045					Missed workday/appointment	740.8	0.0404434	82.31	0.199378	398.217	44.2457	325.088	36.1204	217.91	24.2119	100.105	11.1226																						Chapistaof vehicles	1689.43
		2499.5			249.5			2090					Total	1.83169e+06		41283.4		984626	22191.9	803809	18116.5	538803	12143.7	247518	5578.65																						BusinessRetail Trader	1647.93
		1499.5			74.5			1040																																							ConstructionConstruction Assistant	1291.58
		174.5			25.5			1045																																							Realtor	1795.4
		400			124.5			1070																																							Dressmakerin general	1414.25
		80			23			2400																																							Cookgeneral	1388.51
		1499.5			549.5			1045																																							Caregiverin health	1274.06
		74.5			25.5			1240																																							Flight dispatcherbaggage handling at airports	1319.78
		240			124.5			2612.5																																							Day laborerDomestic worker Brazil	1348.36
		124.5			249.5			1306.25																																							Early Childhood Educator	1582.83
		349.5			124.5			3200																																							Businesswoman	2609.82
		349.5			249.5			1500																																							Store ManagerStore and supermarket manager	2389.26
		25.5			449.5			2009																																							Nurse	3484.93
		249.5			40			998																																							EngineerCivil	8460.6
		249.5			449.5			1045																																							Newspaper delivery boy	1228.82
		649.5			1499.5			1950																																							Metallurgical Toolmaker	2560.33
		23			449.5			1800																																							InstallerHydraulic	1861.26
		1499.5			174.5			5400																																							Graphic Printer	2183.08
		1000			74.5			2100																																							Product Inspector	1739.47
		249.5			749.5			1461																																							Camera Installer and DoormanResidential Alarm Installer	1549.84
		124.5			349.5			1600																																							Surgical Instrumentator	2270.05
		749.5			74.5			2400																																							Electronics Quality InstructorQuality Controller	2784.64
		249.5			174.5			1306.25																																							Assembler	2072.41
		1660			25.5			1045																																							Motoboy and Taxi Driver	1316.63
		74.5			25.5			1306.25																																							Driverof Automobiles	1682.37
		25.5			749.5			2200																																							Officer/Clerk	3453.62
		96			349.5			2500																																							Machine operatorAgricultural	1370.11
		960			74.5			2800																																							Heel painter, shoe sole	1419.2
		249.5			249.5			1045																																							Teacher	2653.39
		2499.5			124.5			1092																																							Sales Promoter	1327.75
		249.5			124.5			1005																																							Trade Representative	1715.37
		2499.5			449.5			1306.25																																							reviewer Quality ofShoes	1419.2
					349.5			3290																																							Receptionist Secretary	1405.39
	TOTAL	375882			249.5			1300																																							Supervisor Commercialfrom Store	2700.84
	PER PATIENT	6834.22			549.5			1045																																							Nursing technique	2220.81
					349.5			1500																																							Electronics technician	2794.14
					349.5			1790																																							Seller	1785.31
					25.5			3100																																							GreengrocerMarketer	1507.63
					124.5			1045																																							Vigilant	1514.68
					349.5			2600																																							Average	1981.82
					74.5			1045
					449.5			2600																																								No inflation	Per Year: Inflation of 4.56%
					249.5			3500																																							Women	475637	24866.3
					249.5			1000																																							Men	618329	24866.3
					549.5			2000
					449.5			1045																																								23781.9	Source: https://ibge.gov.br/explica/inflacao.php
					749.5			1200
					249.5			1200
					124.5			1800
					249.5
					124.5		TOTAL	1556862
					349.5		PER PATIENT	21623.1
				TOTAL	227826
				PER PATIENT	3037.68
[truncated: 2 more columns]

## Sheet:  costs per time symptoms
			Direct costs			Indirect costs				Average
	Patient	Duration Time (q21 - q30)	Rehabilitation and transportation costs	Medication and diaper costs	Caregiver costs	Retirement costs	Social security benefit costs		Duration	Direct Costs	Indirect costs
	29	1	749.5	249.5		2800			<= 3 years	339.9	1948.75
	93	1	25.5						<= 5 years	411.5	1759.46
	99	1							<= 10 years	364.43	1741.65
	34	3				1045			>= 11 years	466.49	1802
	61	3	25.5			1150
	62	3	649.5			2800
	11	4					2440
	26	4		549.5		2115
	30	4	449.5	349.5
	33	4	434	174.5			1600
	44	4				1045
	45	4	549.5
	46	4		174.5
	71	4	1000	349.5
	76	4	749.5	25.5		3290
	81	4	2499.5	349.5			3500
	98	4	249.5	249.5		1000
	5	5		449.5		1200
	39	5		25.5		1138
	63	5	124.5	124.5			1000
	83	5	249.5	349.5		1500
	86	5		25.5
	101	5		124.5		2000
	103	5		249.5		1045
	17	6	349.5
	31	6				1045
	102	6		74.5
	105	6		25.5		1045
	107	6	349.5	124.5
	19	7
	47	7
	48	7	349.5			2100
	74	7	249.5	349.5
	82	7	74.5	174.5		1400
	87	7	174.5
	96	7		249.5		1045
	4	8	349.5			2650
	9	8	1499.5	449.5
	22	8		74.5		2612.5
	24	8	1499.5	349.5		3200
	27	8	174.5
	28	8		74.5		1900
	36	8	124.5	74.5
	37	8		25.5		998
	70	8				1203
	73	8
	84	8	1660	74.5		1790
	90	8	960	249.5		1045
	100	8		249.5		1700
	8	9		74.5			2200
	20	9		25.5
	32	9	74.5	174.5		2009
	42	9	949.5				1350
	54	9		124.5
	67	9					3026
	104	9				1200
	15	10		124.5		1600
	25	10		74.5		1500
	50	10				1461
	51	10				1600
	52	10	25.5	249.5	1500	2400
	53	10		349.5	1045
	69	10		349.5
	72	10		25.5		1045
	78	10				1300
	92	10	249.5	549.5		2600
	3	11
	12	11	549.5	25.5		2800
	38	11	240	25.5		1045
	40	11	124.5	749.5		1950
	79	11		124.5		1045
	80	11	74.5	124.5			1045
	89	11	96	249.5		2600
	14	12		449.5		2400
	56	12		124.5		1045
	58	12	249.5	449.5		2200
	65	12	23			1092
	68	12		549.5			1045
	77	12		124.5			1000
	97	12	249.5	124.5		2090
	35	13				2600
	43	13		74.5		5400
	75	13	124.5			1306.25
	88	13	25.5	449.5		1045
	95	13	2499.5	749.5	1600	3500
	109	13	2499.5	349.5		1800
	55	14			200	1306.25
	108	14	2499.5	249.5		1040
	18	15	80	174.5		1240
	57	16	249.5	124.5		1306.25
	6	17		449.5		1045
	1	18				990
	2	18	1045	349.5			1500
	21	18	23	23	1410	3500
	23	18		749.5		1306.25
	49	18	174.5	74.5		1045
	106	18		124.5	400	1200
	10	19	174.5	1499.5			1045
	16	19	400			1045
	60	19		349.5		2500
	66	19	1499.5				1045
	13	20	649.5	249.5
	94	20		449.5			1045
	41	21	349.5	349.5		1800
	85	21	74.5			3100
	7	23		40	900	1070
	64	23		249.5		1045
	91	26	480	174.5		1700
	59	33				6000

## Sheet:  graphics_pat
	Direct Non-Medical Costs	603708
	Indirect costs	1.83169e+06
	Direct Non-Medical Costs	0.247888
	Indirect costs	0.752112

## Sheet:  Data_caregivers
id	Sex	Age	Education	Patient Care	Has degree of kinship	Degree of kinship	It works	Job Classification	Work shift	Worked hours	Professional Occupation	Wage	Age First Job	Age Stopped Working	Reason for stopping working
1	1	26	4	4	1	1	1	6	3	6	Industrial painter and tele-delivery service	1200	18	NA	NA
2	0	64	3	4	1	5	1	6	4	8	Day laborer	1045	20	NA	NA
4	1	37	6	4	1	2	1	5	4	10	Mechanic	3000	14	NA	NA
6	1	58	5	4	1	2	2	AT	AT	AT	NA	NA	NA	44	2
7	1	24	4	4	2	AT	1	6	4	10	Caregiver	900	16	NA	NA
9	0	30	7	1	1	1	1	6	4	8	Businesswoman	2400	13	NA	NA
10	0	41	7	4	1	2	1	4	4	8	Health surveillance	1500	18	NA	NA
11	0	38	6	4	1	2	1	3	4	8	Administrative Assistant	1560	13	NA	NA
12	0	69	3	1	1	3	2	AT	AT	AT	NA	NA	NA	22	1
15	1	66	3	1	1	4	2	AT	AT	AT	NA	NA	NA	45	1
21	0	60	6	4	1	5	1	6	4	6	Caregiver	1410	32	NA	NA
23	1	57	4	4	1	2	1	5	4	10	Microentrepreneur	NR	13	NA	NA
25	0	65	2	4	1	3	2	AT	AT	AT	NA	NA	14	20	4
26	1	36	6	6	1	2	2	AT	AT	AT	NA	NA	NA	32	4
32	0	59	4	4	1	3	2	AT	AT	AT	NA	NA	NA	55	3
34	0	20	6	4	1	1	2	AT	AT	AT	NA	NA	NA	NA	NA
37	1	66	3	4	1	4	2	AT	AT	AT	NA	NA	NA	50	2
40	0	50	7	1	1	2	1	3	4	8	Accounting Technique	3000	17	NA	NA
41	0	50	NR	7	1	2	1	4	1	6	Technique in nursing	2090	NR	NA	NA
42	0	54	4	4	1	2	1	4	3	12	General Services	3500	14	NA	NA
43	1	49	1	4	1	2	1	6	1	4	Autonomous	3000	17	NA	NA
47	0	52	2	4	1	3	2	AT	AT	AT	NA	NA	NA	44	4
48	1	62	4	4	1	2	2	AT	AT	AT	NA	NA	11	59	2
51	0	59	7	4	1	2	2	AT	AT	AT	NA	NA	NA	57	2
52	1	41	8	4	2	AT	1	6	4	9	Caregiver	1500	NR	NA	NA
53	0	37	8	4	2	AT	1	6	7	12	Caregiver	1045	NR	NA	NA
54	1	56	7	6	1	2	1	4	4	12	Auxiliary warehouse	2000	14	NA	NA
55	0	38	8	4	2	AT	1	6	1	4	Caregiver	200	NR	NA	NA
56	0	41	6	4	1	2	1	6	4	8	Domestic	1045	15	NA	NA
57	0	22	2	4	1	1	2	AT	AT	AT	NA	NA	NA	NA	NA
58	0	42	6	4	1	2	1	4	2	6	Nurse	1800	16	NA	NA
59	1	22	6	6	1	1	2	AT	AT	AT	NA	NA	NA	NA	NA
60	0	43	3	4	1	2	2	AT	AT	AT	NA	NA	NA	43	2
61	0	30	6	4	1	2	1	5	4	12	Manicure	4500	16	NA	NA
62	1	42	6	6	1	2	1	3	5	8	Flexographic Printer	3000	18	NR	NA
63	0	37	7	4	1	5	1	5	4	8	Businesswoman	2000	NR	NA	NA
63	1	39	7	4	1	5	1	3	4	12	Mailman	2200	NR	NA	NA
64	0	60	3	4	1	2	2	AT	AT	AT	NA	NA	NA	40	2
65	1	35	6	4	1	2	1	3	7	12	Air conditioning and Uber technician	4000	NR	NA	NA
66	0	20	3	4	1	1	2	AT	AT	AT	NA	NA	NA	NA	NA
68	0	34	6	4	1	1	1	3	2	6	Bakery Attendant	1077	17	NA	NA
69	0	19	7	4	1	1	2	AT	AT	AT	NA	NA	NA	NA	NA
70	0	42	6	4	1	5	2	AT	AT	AT	NA	NA	NA	NR	NR
71	0	55	6	6	1	2	1	5	4	8	Microentrepreneur	1000	NR	NA	NA
72	0	46	6	4	1	5	1	3	1	8	Cook	1567.5	20	NA	NA
73	1	42	3	4	1	2	1	3	4	8	Butcher	1567.5	NR	NA	NA
74	1	42	6	6	1	2	1	3	4	11	Metallurgy Supervisor	2100	13	NA	NA
75	1	50	3	4	1	2	2	AT	AT	AT	NA	NA	NA	NA	3
77	1	32	3	4	1	1	1	6	4	8	Mechanic	1500	10	NA	NA
78	0	53	3	4	1	5	2	AT	AT	AT	NA	NA	NA	52	2
79	1	37	3	4	1	2	2	AT	AT	AT	NA	NA	NA	32	2
80	1	43	5	4	1	2	1	3	4	8	Head of Maintenance	4000	32	NA	NA
82	1	43	4	4	1	2	1	3	4	8	Administrative Assistant	3500	16	NA	NA
83	1	49	3	4	1	2	2	AT	AT	AT	NA	NA	NA	NA	3
84	0	39	6	7	1	2	1	4	4	12	Nursing technique	1500	14	NA	NA
85	0	68	3	4	1	2	2	AT	AT	AT	NA	NA	NA	31	4
88	0	73	4	4	1	3	2	AT	AT	AT	NA	NA	NA	NR	1
88	1	52	7	4	1	2	1	3	5	12	Engineer/Occupational Safety	2090	16	NA	NA
89	1	22	6	6	1	1	2	AT	AT	AT	NA	NA	NA	NA	NA
90	1	65	2	4	2	AT	2	AT	AT	AT	NA	NA	NA	NR	1
92	0	36	6	1	1	2	2	AT	AT	AT	NA	NA	NA	35	2
95	0	54	4	4	2	AT	1	6	4	9	Caregiver	1600	NR	NA	NA
96	1	56	2	4	1	2	2	AT	AT	AT	NA	NA	NA	21	4
97	1	60	6	6	1	2	2	AT	AT	AT	NA	NA	NA	59	1
98	0	27	7	4	1	5	2	AT	AT	AT	NA	NA	NA	25	2
101	0	52	6	4	1	2	2	AT	AT	AT	NA	NA	NA	NA	NA
104	0	51	6	4	1	3	2	AT	AT	AT	NA	NA	NA	47	2
105	0	79	6	6	1	3	2	AT	AT	AT	NA	NA	NA	40	1
106	0	52	2	7	2	AT	1	6	1	4	Caregiver	400	NR	NA	NA
107	1	66	3	6	1	2	2	AT	AT	AT	NA	NA	NA	60	1
108	0	64	2	1	1	3	2	AT	AT	AT	NA	NA	NA	59	2
109	1	62	2	1	1	2	2	AT	AT	AT	NA	NA	NA	60	1

## Sheet:  t-test for means_caregivers
	Woman age	Man age		Female worker's income	Male worker income			Age stopped working woman	Age stopped working man
	64	26		1045	1200			22	44
	30	37		2400	3000			20	45
	41	58		1500	900			55	32
	38	24		1560	3000			44	50
	69	66		1410	1500			57	59
	60	57		3000	2000			43	32
	65	36		2090	3000			40	21
	59	66		3500	2200			52	59
	20	49		1045	4000			31	60
	50	62		200	1567.5			35	60
	50	41		1045	2100			25
	54	56		1800	1500			47
	52	22		4500	4000			40
	59	42		2000	3500			59
	37	39		1077	2090
	38	35		1000
	41	42		1567.5
	22	42		1500
	42	50		1600
	43	32		400
	30	37
	37	43
	60	43
	20	49
	34	52
	19	22
	42	65
	55	56
	46	60
	53	66
	39	62
	68
	73
	36
	54
	27
	52
	51
	79
	52
	64
average	46.9512	46.3548		1711.97	2370.5			40.7143	46.2
standard deviation	15.1327	13.6077		1021.5	992.331			12.8328	14.0143
t-test: two samples assuming equivalent variances				t-test: two samples assuming equivalent variances				t-test: two samples assuming equivalent variances
	Woman age	Man age			Female worker's income	Male worker income			Age stopped working woman	Age stopped working man
Average	46.9512	46.3548		Average	1711.97	2370.5		Average	40.7143	46.2
Variance	228.998	185.17		Variance	1.04346e+06	984722		Variance	164.681	196.4
Standard deviation	15.1327	13.6077		Standard deviation	1021.5	992.331		Standard deviation	12.8328	14.0143
Comments	41	31		Comments	20	15		Comments	14	10
Pooled variance	210.214			Pooled variance	1.01854e+06			Pooled variance	177.657
Mean difference hypothesis	0			Mean difference hypothesis	0			Mean difference hypothesis	0
gl	70			gl	33			gl	22
Stat t	0.172822			Stat t	-1.91034			Stat t	-0.994032
P(T<=t) one-tailed	0.431645			P(T<=t) one-tailed	0.032406			P(T<=t) one-tailed	0.165508
one-tailed critical t	1.66691			one-tailed critical t	1.69236			one-tailed critical t	1.71714
P(T<=t) two-tailed	0.86329			P(T<=t) two-tailed	0.0648119			P(T<=t) two-tailed	0.331016
two-tailed critical t	1.99444			two-tailed critical t	2.03452			two-tailed critical t	2.07387

## Sheet:  salary for sex
	Female worker's income	Male worker income
	200	900
	400	1200
	1000	1500
	1045	1500
	1045	1567.5
	1045	2000
	1077	2090
	1410	2100
	1500	2200
	1500	3000
	1560	3000
	1567.5	3000
	1600	3500
	1800	4000
	2000	4000
	2090
	2400
	3000
	3500
	4500

## Sheet:  graphics_caregivers
	Sex	Simple absolute frequency	Simple relative frequency												Age	Simple absolute frequency	Simple relative frequency
	Feminine	41	56.94												15Ⱶ 20	1	1.38889
	Masculine	31	43.06												20Ⱶ 25	6	8.33333
															25Ⱶ 30	2	2.77778
															30Ⱶ 35	4	5.55556
															35Ⱶ40	11	15.2778
															40Ⱶ45	11	15.2778
															45Ⱶ50	3	4.16667
															50Ⱶ55	11	15.2778
															55Ⱶ 60	7	9.72222
															60Ⱶ 65	7	9.72222
															65Ⱶ70	7	9.72222
															70Ⱶ75	1	1.38889
															75Ⱶ80	1	1.38889
															Total	72
	Education (total)	Simple absolute frequency	Simple relative frequency
1	No education and less than 1 year	1	1.38889
2	1 to 3 years of study	8	11.1111
3	4 to 8 years of study	15	20.8333
4	9 or more years of study	9	12.5
5	10 to 11 years of study	2	2.77778
6	12 years of study	23	31.9444
7	13 or more years of study	10	13.8889
8	Don't know/NA	4	5.55556
		72
	Education (women)	Simple absolute frequency	Simple relative frequency
1	No education and less than 1 year	0	0
2	1 to 3 years of study	5	12.1951
3	4 to 8 years of study	7	17.0732
4	9 or more years of study	4	9.7561
5	10 to 11 years of study	0	0
6	12 years of study	15	36.5854
7	13 or more years of study	7	17.0732
8	Don't know/NA	3	7.31707
		41
	Education (men)	Simple absolute frequency	Simple relative frequency
1	No education and less than 1 year	1	3.22581
2	1 to 3 years of study	3	9.67742
3	4 to 8 years of study	8	25.8065
4	9 or more years of study	5	16.129
5	10 to 11 years of study	2	6.45161
6	12 years of study	8	25.8065
7	13 or more years of study	3	9.67742
8	Don't know/NR	1	3.22581
		31
	Patient Care	Simple absolute frequency	Simple relative frequency
1	At home	7	9.72222
2	Clinic	0	0
3	Pension	0	0
4	Hospital	52	72.2222
5	Other	0	0
6	Clinic and Hospital	10	13.8889
7	At home and hospital	3	4.16667
		72	100
	Degree of kinship	Simple absolute frequency	Simple relative frequency
1	Son	10	13.8889
2	Husband	37	51.3889
3	Mother	8	11.1111
4	Father	2	2.77778
5	Another family member	8	11.1111
6	NA	7	9.72222
		72
		0.0642202
	Do you work?	Simple absolute frequency	Simple relative frequency
	Yes	36	50
	No	36	50
		72
	Job Classification	Simple absolute frequency	Simple relative frequency
1	Domestic worker with a formal contract	0	0
2	Military personnel from the army, navy, aeronautics, military police or military fire department	0	0
3	Private sector employee with a formal contract	12	33.3333
4	Public sector employee	6	16.6667
5	Employer	5	13.8889
6	Worker without a formal contract	13	36.1111
7	Retiree	0	0
	Total	36
	Wage	Simple absolute frequency	Simple relative frequency
	150Ⱶ450	2	5.71429
	450Ⱶ750	0	0
	750Ⱶ 1050	5	14.2857
	1050Ⱶ 1350	2	5.71429
	1350Ⱶ 1650	9	25.7143
	1650Ⱶ 1950	1	2.85714
	1950Ⱶ2250	6	17.1429
	2250Ⱶ2550	1	2.85714
	2550Ⱶ2850	0	0
	2850Ⱶ3150	4	11.4286
	3150Ⱶ3450	0	0
	3450Ⱶ3750	2	5.71429
	3750Ⱶ4050	2	5.71429
	4050Ⱶ4350	0	0
	4350Ⱶ4650	1	2.85714
	NA	1	2.85714
	Total	35
	Salary (men)	Simple absolute frequency	Simple relative frequency
	150Ⱶ 1050	1	6.66667
	1050Ⱶ 1950	4	26.6667
	1950Ⱶ2850	4	26.6667
	2850Ⱶ3750	4	26.6667
	> 3750	2	13.3333
	Total	15
	Salary (women)	Simple absolute frequency	Simple relative frequency
	150Ⱶ 1050	6	30
	1050Ⱶ 1950	8	40
	1950Ⱶ2850	3	15
	2850Ⱶ3750	2	10
	> 3750	1	5
	Total	20
	Job Classification	Simple absolute frequency	Simple relative frequency
1	Retired	8	22.2222
2	To provide assistance to the patient	12	33.3333
3	For personal health reasons	3	8.33333
4	Other	5	13.8889
5	Never worked, retired or on health benefits	7	19.4444
6	NA	1	2.77778
	Total	36
	Female caregivers (Age)		Ages	fi	fri	Fi	Fri
	19		18-29	5	12.1951	5	12.1951
	20		29-40	9	21.9512	14	34.1463
	20		40-51	8	19.5122	22	53.6585
	22		51-62	12	29.2683	34	82.9268
	27	12.1951	62-73	5	12.1951	39	95.122
	30		73-84	2	4.87805	41	100
	30		Total	41	100
	34
	36
	37
	37
	38
	38
	39	21.9512
	41
	41
	42
	42
	43
	46
	50
	50	19.5122
	51
	52
	52
	52
	53
	54
	54
	55
	59
	59
	60
	60	29.2683
	64
	64
	65
	68
	69	12.1951
	73
	79	4.87805
	41	100

[truncated: 2 more sheets:  costs_caregivers,  IBGE]
